# Supplementary material for: Exploration of folate and its derivatives in grains of wheat with different colors
Source: Front Genet. 2025 Apr 2;16:1549122. doi: 10.3389/fgene.2025.1549122 (PMC12000047; doi:10.3389/fgene.2025.1549122)
Supplement: Supplementary file 1 [file Table1.xlsx]

## Sheet: Sheet1
Supplementary Table 1 Content of folic acid derivatives in 113 wheat cultivars
Number	Materials	Grain Color	THF	5-CH3-THF	5-CHO-THF	5, 10-CH+THF	Total folate
			(μg·100 g-1)	(μg·100 g-1)	(μg·100 g-1)	(μg·100 g-1)	(μg·100 g-1)
1	Lin5269	White	4.81±0.22	14.15±0.98	12.87±0.93	4.93±0.38	36.76±2.51
2	Taimai227	White	4.04±0.31	10.61±0.85	17.05±0.54	3.76±0.15	42.46±1.85
3	Lin4133	White	7.97±0.17	14.07±0.37	18.40±1.19	4.11±0.18	46.55±1.91
4	Yaomai33	White	4.40±0.29	15.79±0.34	14.48±1.17	6.76±0.32	41.43±2.12
5	Yunmai33	White	2.80±0.39	15.52±0.82	21.27±0.74	4.52±0.12	44.11±2.07
6	Linyou36	White	2.71±0.14	14.50±0.35	20.87±0.91	3.91±0.32	41.99±1.72
7	Lin6080	White	3.89±0.11	30.51±0.90	20.05±0.68	4.13±0.11	58.58±1.80
8	Yunyou1	White	6.28±0.25	17.15±0.36	19.87±1.02	3.79±0.25	47.09±1.88
9	Yunhan161	White	5.03±0.23	15.29±0.73	14.99±1.20	6.19±0.35	41.50±2.51
10	Liangxing99	White	6.45±0.23	17.20±0.62	14.03±0.82	3.77±0.29	41.45±1.96
11	Linhan19	White	4.47±0.22	12.05±0.47	16.63±1.15	4.68±0.25	37.83±2.09
12	Bingmai3281	White	5.15±0.32	15.57±0.46	12.10±0.93	4.81±0.40	37.63±2.11
13	Womai379	White	4.90±0.11	12.51±0.94	14.48±0.64	4.42±0.33	40.31±2.02
14	Jinnong35	White	3.07±0.27	10.19±0.74	19.22±0.88	5.50±0.68	45.98±2.57
15	Yongmai25	White	2.73±0.19	13.44±0.81	13.34±0.21	3.71±0.51	33.22±1.72
16	Fanmai18	White	4.74±0.37	14.89±0.76	15.78±0.82	3.75±0.49	39.16±2.44
17	Bingmai4	White	4.71±0.37	10.49±0.55	19.59±0.37	5.78±0.35	47.57±1.64
18	Wenmai66	White	3.21±0.17	11.78±0.47	14.37±0.50	5.21±0.77	42.57±1.91
19	Bingke201	White	4.82±0.25	12.45±0.70	13.00±0.24	4.23±0.63	34.50±1.82
20	Ruimai1	White	4.59±0.10	16.98±0.70	16.62±0.53	2.97±0.41	41.16±1.74
21	Zhongmai988	White	2.43±0.22	11.48±0.69	15.26±0.83	3.98±0.49	40.15±2.23
22	Zhongzhi109	White	2.99±0.22	10.19±0.32	17.65±0.97	5.36±0.59	42.19±2.10
23	Bingmai26	White	4.83±0.18	11.83±0.28	12.81±0.91	4.68±0.31	40.15±1.68
24	Nongda164	Red	2.88±0.21	19.08±0.66	21.24±1.22	4.86±0.16	48.06±2.25
25	Taimai4672	Red	5.24±0.10	19.16±0.82	21.02±1.01	4.23±0.36	49.65±2.29
26	Lin5133	Red	4.90±0.14	17.06±0.89	18.14±0.97	5.39±0.36	45.49±2.36
27	Shengmai35	Red	5.14±0.33	14.35±0.81	14.83±0.79	4.85±0.13	39.17±2.06
28	Taimai364	Red	3.96±0.19	15.49±1.02	14.50±0.64	4.47±0.35	38.42±2.20
29	Bingmai471	Red	4.60±0.19	17.72±0.61	14.84±0.75	5.47±0.23	42.63±1.78
30	Bingmai236	Red	4.92±0.17	16.82±0.78	14.51±0.98	4.82±0.29	41.07±2.22
31	Yunmai7454	Red	1.48±0.16	17.58±0.64	18.04±0.74	4.41±0.27	41.51±1.81
32	Lianmai39	Red	4.68±0.20	20.86±0.67	16.55±0.56	4.73±0.20	46.82±1.63
33	Jintai181	Red	3.45±0.25	21.79±1.07	17.86±0.79	4.72±0.36	47.82±2.47
34	Fenmai93	Red	2.52±0.33	18.84±0.76	15.85±0.23	5.67±0.42	42.88±1.74
35	Hanmai13	Red	5.95±0.18	16.38±0.73	17.95±0.73	4.84±0.37	45.12±2.01
36	Changnong46	Red	3.42±0.21	16.56±0.76	15.10±0.48	4.38±0.40	39.46±1.85
37	Jintai211	Red	4.92±0.16	17.57±0.74	17.27±0.22	4.42±0.54	44.18±1.66
38	Hemai94	Red	4.66±0.16	14.45±0.73	15.09±0.83	3.37±0.69	37.57±2.41
39	Binsheng19	Red	5.16±0.34	15.04±0.34	12.14±0.61	5.34±0.39	37.68±1.68
40	Junmai615	Red	2.05±0.18	12.07±0.60	13.75±0.83	5.45±0.68	33.32±2.29
41	Jilan71	Blue	4.73±0.32	20.98±0.77	28.94±1.89	6.41±0.30	61.06±3.28
42	Ningchun23	Blue	4.87±0.32	20.55±1.19	31.25±1.74	4.62±0.12	61.29±3.37
43	Zhonglan48	Blue	2.75±0.35	25.09±0.98	30.37±1.00	4.60±0.15	62.81±2.48
44	Lanmai4127	Blue	5.26±0.18	28.77±0.76	28.31±1.45	4.57±0.24	66.91±2.63
45	Qumai58	Blue	4.30±0.25	22.43±1.17	31.31±1.11	4.50±0.21	62.54±2.74
46	Yonglan584	Blue	5.82±0.32	24.39±0.89	28.22±2.09	5.20±0.14	63.63±3.44
47	Zhongding17	Blue	4.15±0.21	22.24±1.19	31.09±1.90	5.17±0.28	62.65±3.58
48	Qingnong131	Blue	3.47±0.32	21.05±0.76	25.04±0.80	4.35±0.48	53.91±2.36
49	Huamai202	Blue	3.71±0.12	20.71±0.71	28.42±0.54	4.73±0.40	57.57±1.77
50	Lanfeng703	Blue	4.09±0.16	23.3±0.53	28.44±0.88	4.72±0.31	60.55±1.88
51	Nongtai116	Blue	4.26±0.18	20.86±0.65	24.08±0.94	6.73±0.45	55.93±2.22
52	Fengyou3	Blue	4.16±0.22	21.96±0.53	27.11±0.87	5.06±0.35	58.29±1.97
53	Yongyu149	Blue	4.24±0.25	22.74±0.76	26.96±0.36	4.45±0.39	58.39±1.76
54	Xinmai1	Blue	2.42±0.10	21.95±0.55	24.99±0.39	4.72±0.39	54.08±1.43
55	Huamai105	Blue	4.33±0.18	20.92±0.74	25.87±0.79	4.28±0.40	60.4±2.11
56	Yanmai174	Blue	2.66±0.24	20.20±0.88	28.78±0.59	4.43±0.45	56.07±2.16
57	Tianmai24	Blue	2.43±0.26	23.35±0.76	27.27±0.87	4.35±0.30	57.4±2.19
58	Cangmai44	Blue	4.38±0.17	21.79±0.57	27.10±0.69	6.73±0.40	60.00±1.83
59	Henong77	Blue	2.92±0.17	22.37±0.76	29.43±0.42	6.33±0.21	61.05±1.56
60	Henong84	Blue	3.65±0.20	23.22±0.85	26.13±0.68	6.87±0.48	59.87±2.21
61	Shimai211	Blue	4.36±0.15	23.43±0.99	31.77±0.64	5.86±0.12	70.42±1.90
62	Ningsui912	Blue	3.71±0.17	20.32±0.87	29.74±0.43	6.12±0.22	66.89±1.69
63	Pumai13	Blue	5.84±0.12	21.41±0.71	24.76±1.05	5.97±0.54	65.98±2.42
64	Chengmai32	Blue	3.21±0.28	20.03±1.05	29.99±0.75	4.98±0.13	62.21±2.21
65	Nanmai18	Blue	3.38±0.28	20.94±0.61	23.55±0.50	6.17±0.31	59.04±1.70
66	Helan6	Blue	3.29±0.49	23.12±1.13	33.66±0.47	5.94±0.16	66.01±2.25
67	Dongyan055	Blue	5.16±0.28	20.93±0.74	24.92±0.86	5.99±0.43	57.00±2.31
68	Longmai12	Blue	3.80±0.42	22.87±0.70	27.30±0.41	4.72±0.47	58.69±2.00
69	Lianmai86	Blue	4.42±0.31	21.38±1.12	27.76±1.01	5.65±0.15	63.21±2.59
70	Zhongmai452	Blue	5.41±0.56	25.78±0.41	24.79±0.49	6.37±0.29	62.35±1.75
71	Songmai33	Blue	5.56±0.21	22.86±0.74	27.48±0.45	4.92±0.57	60.82±1.97
72	Lanxiao49	Blue	4.70±0.38	21.42±0.88	33.78±0.91	6.31±0.48	66.21±2.65
73	Kemai147	Blue	2.73±0.13	21.24±0.88	28.17±0.80	4.93±0.59	57.07±2.40
74	Qianmai2	Blue	3.44±0.38	24.89±0.81	28.46±0.87	5.43±0.49	62.22±2.55
75	Yumai3	Blue	4.28±0.34	23.20±1.09	27.19±0.95	6.04±0.54	60.71±2.92
76	Yunzinuo1	Purple	6.06±0.21	23.92±3.2	22.85±1.22	4.24±0.28	57.07±4.91
77	Ziyou5	Purple	7.72±0.12	23.12±0.6	24.84±1.45	3.74±0.12	59.42±2.29
78	Ziyou11	Purple	5.23±0.15	23.33±0.98	30.87±1.64	4.37±0.18	63.80±2.95
79	Yunzi827	Purple	5.46±0.26	25.46±1.09	25.77±1.97	6.34±0.16	63.03±3.48
80	Lin5146	Purple	5.29±0.22	25.01±0.74	26.59±1.88	4.61±0.16	61.5±3.00
81	Lin4179	Purple	4.10±0.27	20.40±1.70	36.33±2.32	6.17±1.38	67.00±5.67
82	Lin1547	Purple	5.39±0.22	27.5±0.72	26.27±1.85	4.56±0.17	63.72±2.96
83	Taizi372	Purple	5.39±0.18	21.87±0.70	34.20±4.91	4.29±0.23	65.75±6.02
84	Zhongheimai31	Purple	4.68±0.37	22.81±2.13	27.70±1.72	4.14±0.27	59.33±4.49
85	Yunhei66	Purple	3.98±0.27	23.91±0.66	28.34±1.29	5.25±0.19	61.48±2.41
86	Taizi36	Purple	2.00±0.36	27.09±0.62	27.32±1.92	5.60±0.11	62.01±3.01
87	Taizi432	Purple	2.36±0.27	24.24±0.68	29.79±1.62	4.05±0.12	60.44±2.69
88	Nonghei 310	Purple	2.00±0.82	28.72±0.70	22.40±0.69	3.92±0.77	57.04±2.98
89	Jinzi 117	Purple	5.30±0.98	20.99±0.95	26.86±0.78	6.18±0.54	59.33±3.25
90	Xuhei 158	Purple	3.66±0.45	29.10±0.38	27.20±1.31	5.94±0.30	65.90±2.44
91	Heixuan212	Purple	2.60±0.74	26.85±1.06	29.13±1.48	6.94±0.46	61.52±3.74
92	Daizi 36	Purple	4.05±0.25	20.54±0.56	21.91±1.38	5.24±0.74	51.74±2.93
93	Xihei35	Purple	3.80±0.45	28.70±0.60	20.08±1.26	4.16±0.31	56.74±2.62
94	Baozi316	Purple	2.30±0.39	25.85±0.40	22.73±0.48	6.57±0.63	57.45±1.90
95	Heimai19	Purple	2.23±0.10	20.99±0.45	27.95±1.33	3.82±0.41	54.99±2.29
96	Jinzi18	Purple	4.33±0.94	29.42±0.62	25.93±0.65	5.53±0.33	65.21±2.54
97	Wanmai161	Purple	2.74±0.68	25.07±1.08	31.04±1.13	6.11±0.63	64.96±3.52
98	Jiehei109	Purple	4.70±0.96	29.37±0.33	24.04±0.63	6.63±0.55	64.74±2.47
99	Wanmai181	Purple	3.9±0.50	29.35±1.08	22.84±1.33	4.45±0.47	53.54±3.38
100	Kemai671	Purple	5.52±0.69	26.97±0.71	28.70±0.68	5.75±0.51	66.94±2.59
101	Longhei119	Purple	6.54±0.70	28.42±0.88	22.74±0.51	6.59±0.65	64.29±2.74
102	Qinzi22	Purple	2.12±0.15	28.85±0.24	26.70±1.19	6.24±0.48	63.91±2.06
103	Jinxuan39	Purple	3.91±0.54	20.77±0.98	30.29±0.51	6.98±0.63	61.95±2.66
104	Taixue24	Purple	6.97±0.69	29.01±0.80	24.51±1.17	6.64±0.47	67.13±3.13
105	Bingke33	Purple	2.16±0.31	26.64±0.88	28.23±1.25	6.79±0.46	63.82±2.90
106	Zimai25	Purple	3.78±0.48	25.57±0.49	27.84±1.00	7.01±0.48	64.20±2.45
107	Shimai43	Purple	6.31±0.73	21.58±0.47	28.80±1.14	3.78±0.79	60.47±3.13
108	Bingnongzi1	Purple	2.00±0.77	26.78±0.49	32.74±1.37	5.83±0.44	67.35±3.07
109	Bamai11	Purple	2.49±0.90	28.30±0.76	28.89±0.74	6.75±0.76	66.43±3.16
110	Annong58	Purple	5.99±0.47	21.32±0.61	30.54±1.49	4.57±0.64	62.42±3.21
111	Annong68	Purple	3.19±0.18	23.04±0.61	22.31±1.44	4.25±0.33	52.79±2.56
112	Yuheimaimai3	Purple	4.88±0.55	26.77±0.31	20.29±0.61	6.45±0.75	58.39±2.22
113	Taimai152	Purple	2.72±0.54	24.32±0.85	32.08±1.32	3.87±0.40	62.99±3.11
